# Supplementary material for: Metagenomic insights into microbial community, functional annotation, and antibiotic resistance genes in Himalayan Brahmaputra River sediment, India
Source: Front Microbiol. 2024 Nov 20;15:1426463. doi: 10.3389/fmicb.2024.1426463 (PMC11614985; doi:10.3389/fmicb.2024.1426463)
Supplement: Supplementary file 1 [file Supplementary_file_1.zip]

Archive with 5 entries (5 files):
- Supplementary Table S1 and S2.DOCX
- Supplementary Table S3.DOCX
- Supplementary Table S4.DOCX
- Supplementary Figure S1.doc
- Supplementary Figure S2.docx
